# Supplementary material for: Intention-to-treat analysis may be more conservative than per protocol analysis in antibiotic non-inferiority trials: a systematic review
Source: BMC Med Res Methodol. 2021 Apr 19;21:75. doi: 10.1186/s12874-021-01260-7 (PMC8054385; doi:10.1186/s12874-021-01260-7)
Supplement: Supplementary file 2 — Additional file 2. [file 12874_2021_1260_MOESM2_ESM.csv]

ID.number	Author	Year	Journal	Title	Primary.outcome	Primary.outcome.units	primary.analysis	ITT.based.on.assignment.alone	mITT.drug.at.least.once	mITT.exclude.based.on.exclusion.criteria	mITT.other.exclusion	PP.definition.clear	PP.exclude.concomitant.therapy	PP.exclude.incompliance	PP.exclude.missing.at.follow.up	PP.exclude.withdrawn.other.reasons	PP.exclude.other.reasons	itt.mitt.treatment.N	itt.mitt.treatment.success.N	treatment.itt.pp.ratio	control.itt.pp.ratio	PP.Treatment.N	PP.Treatment.Success.N	itt.mitt.control.N	itt.mitt.control.success.N	PP.Control.N	PP.Control.Success.N	planned.ci	NIM.margin	reported.itt.outcome	reported.itt.lower.CI	reported.itt.upper.CI	reported.pp.outcome	reported.pp.lower.CI	reported.pp.upper.CI	Adjust.missing.data	Missing.as.failure	Missing.tipping.point	Missing.multiple.imputation	Missing.last.outcome.carried.forward	Random.sequence.generation	Allocation.concealment	Performance.bias	Detection.bias	Attrition.bias	Reporting.bias
100	Moussaui	2006	british medical journal	Effectiveness of discontinuing antibiotic treatment after three days versus eight days in mild to moderate-severe community acquired pneumonia: randomised, double blind study	clinical cure	percentage	NA	1	0	0	0	1	0	1	1	0	0	56	50	0.964285714285714	0.952380952380952	54	50	63	56	60	56	two sided 95%	10	0.4	-11	12	0.1	-9	10	1	1	0	0	0	low risk	unclear	low risk	low risk	low risk	low risk
101	Fabian	2005	surgical infections	Meropenem Versus Imipenem-Cilastatin for the Treatment of Hospitalized Patients with Complicated Skin and Skin Structure Infections: Results of a Multicenter, Randomized, Double-Blind Comparative Study	clinical response	percentage	both	0	1	1	0	1	1	1	1	0	0	510	244	0.511764705882353	0.544592030360531	261	225	527	268	287	238	two sided 95%	10	-3.8	-9.8	2.1	3.3	-2.8	9.3	1	1	0	0	0	unclear	low risk	low risk	low risk	high risk	low risk
103	Siquier	2006	journal of antimicrobial chemotherapy	Efficacy and safety of twice-daily pharmacokinetically enhanced amoxicillin/clavulanate (2000/125 mg) in the treatment of adults with community-acquired pneumonia in a country with a high prevalence of penicillin-resistant Streptococcus pneumoniae	clinical success	percentage	PP	0	1	0	0	0	1	0	0	0	0	374	313	0.770053475935829	0.770833333333333	288	266	192	158	148	135	two sided 95%	10	1.4	-5.2	8	1.1	-4.4	6.6	1	1	0	0	0	unclear	unclear	unclear	unclear	low risk	low risk
105	Corey	2010	journal of antimicrobial chemotherapy	CANVAS 1: the first Phase III, randomized, double-blind study evaluating ceftaroline fosamil for the treatment of patients with complicated skin and skin structure infections	clinical cure	percentage	both	0	1	0	1	1	1	1	0	0	0	351	304	0.9002849002849	0.864553314121037	316	288	347	297	300	280	two sided 95%	10	1	-4.2	6.2	-2.2	-6.6	2.1	0	0	0	0	0	low risk	low risk	unclear	unclear	low risk	low risk
106	Wilcox	2010	journal of antimicrobial chemotherapy	CANVAS 2: the second Phase III, randomized, double-blind study evaluating ceftaroline fosamil for the treatment of patients with complicated skin and skin structure infections	clinical cure	percentage	both	0	1	0	1	1	1	1	0	0	0	342	291	0.859649122807018	0.863905325443787	294	271	338	289	292	269	two sided 95%	10	-0.4	-5.8	5	0.1	-4.4	4.5	0	0	0	0	0	low risk	low risk	low risk	low risk	low risk	low risk
108	File	2007	journal of antimicrobial chemotherapy	Gemifloxacin once daily for 5 days versus 7 days for the treatment of community-acquired pneumonia: a randomized, multicentre, double-blind study	clinical success	percentage	both	0	1	0	0	1	0	1	1	0	0	256	237	0.9453125	0.893700787401575	242	230	254	221	227	209	two sided 95%	10	5.6	0.34	10.81	-2.9	-1.48	7.42	0	0	0	0	0	unclear	unclear	low risk	low risk	low risk	low risk
109	File	2011	journal of antimicrobial chemotherapy	FOCUS 1: a randomized, double-blinded, multicentre, Phase III trial of the efficacy and safety of ceftaroline fosamil versus ceftriaxone in community-acquired pneumonia	clnical cure	percentage	both	0	1	0	0	0	0	0	1	0	0	291	244	0.769759450171821	0.78	224	194	300	233	234	183	two sided 95%	10	6.2	-0.2	12.6	8.4	1.4	15.4	0	0	0	0	0	low risk	low risk	low risk	low risk	unclear	low risk
11	Rudrabhatia	2018	plos one	Stopping the effective non-fluoroquinolone antibiotics at day 7 vs continuing until day 14 in adults with acute pyelonephritis requiring hospitalization: A randomized non-inferiority trial	recurrence	percentage	ITT.or.mITT	1	0	0	0	1	0	0	1	0	0	27	27	0.962962962962963	1	26	26	27	26	27	26	two sided 90%	15	3.7	-6.15	15.01	3.85	-6.04	15.53	0	0	0	0	0	high risk	unclear	high risk	high risk	low risk	low risk
110	Low	2011	journal of antimicrobial chemotherapy	FOCUS 2: a randomized, double-blinded, multicentre, Phase III trial of the efficacy and safety of ceftaroline fosamil versus ceftriaxone in community-acquired pneumonia	clinical cure	percentage	both	0	1	0	0	0	0	0	1	0	0	289	235	0.813148788927336	0.787545787545788	235	193	273	206	215	166	two sided 95%	10	5.9	-1	12.7	4.9	-2.5	12.5	0	0	0	0	0	low risk	low risk	low risk	low risk	unclear	low risk
111	Huang	2018	clinical infectious diseases	A Phase 3, Randomized, Double-Blind, Multicenter Study to Evaluate the Safety and Efficacy of Intravenous Iclaprim Vs Vancomycin for the Treatment of Acute Bacterial Skin and Skin Structure Infections Suspected or Confirmed to be Due to Gram-Positive Pathogens: REVIVE-1	early clinical response	percentage	ITT.or.mITT	1	0	0	0	0	0	0	1	1	0	298	241	0.899328859060403	0.94	268	228	300	243	282	232	two sided 95%	10	-0.13	-6.42	6.17	-1.49	-7.44	4.46	1	1	0	0	0	unclear	unclear	low risk	low risk	high risk	low risk
115	Corey	2014	new england journal of medicine	Single-Dose Oritavancin in the Treatment of Acute Bacterial Skin Infections	early clinical response	percentage	ITT.or.mITT	0	1	0	0	1	1	1	1	0	0	475	391	0.829473684210526	0.828810020876827	394	344	479	378	397	342	two sided 95%	10	3.4	-1.6	8.4	1.2	-3.6	5.9	1	1	0	0	0	unclear	unclear	low risk	low risk	low risk	low risk
117	Stets	2019	new england journal of medicine	Omadacycline for Community-Acquired Bacterial Pneumonia	early clinical response	percentage	ITT.or.mITT	1	0	0	0	1	1	0	1	0	0	386	313	0.922279792746114	0.927835051546392	356	308	388	321	360	314	two sided 95%	10	-1.6	-7.1	3.8	-0.7	-5.7	4.3	1	1	0	0	0	low risk	low risk	low risk	low risk	unclear	low risk
118	O'Riordan	2019	lancet infectious diseases	Once-daily oral omadacycline versus twice-daily oral linezolid for acute bacterial skin and skin structure infections (OASIS-2): a phase 3, double-blind, multicentre, randomised, controlled, non-inferiority trial	early clinical response	percentage	ITT.or.mITT	0	0	1	0	1	1	1	1	0	0	360	315	0.936111111111111	1	337	315	360	297	360	297	two sided 95%	10	5	-0.2	10.3	2.1	-2	6.3	1	1	1	1	0	low risk	low risk	low risk	low risk	low risk	low risk
120	Federico	2012	gastroenterology	Efficacy of 5-Day Levofloxacin-Containing Concomitant Therapy in Eradication of Helicobacter pylori Infection	eradication	percentage	both	1	0	0	0	1	0	0	1	0	0	90	83	0.955555555555556	0.977777777777778	86	83	90	84	88	84	two sided 95%	10	1.1	-7.6	9.8	-1	-8	5.9	0	0	0	0	0	low risk	low risk	high risk	low risk	low risk	low risk
121	Freire	2010	diagnostic microbiology and infectious disease	Comparison of tigecycline with imipenem/cilastatin for the treatment of hospital-acquired pneumonia	clinical response	percentage	both	0	1	1	0	1	1	1	1	0	0	440	276	0.609090909090909	0.566433566433566	268	182	429	290	243	190	two sided 95%	15	-4.8	-11	1.3	-10.4	-17.8	-3	0	0	0	0	0	unclear	unclear	high risk	low risk	high risk	low risk
122	Lauf	2014	diagnostic microbiology and infectious disease	Phase 3 study comparing tigecycline and ertapenem in patients with diabetic foot infections with and without osteomyelitis	clinical response	percentage	both	0	1	1	0	1	1	1	1	0	0	476	340	0.857142857142857	0.869098712446352	408	316	466	363	405	334	two sided 95%	10	-6.7	-12.3	-1.1	-5.5	-11	0.1	0	0	0	0	0	low risk	low risk	low risk	low risk	high risk	low risk
123	Dartois	2008	journal of chemotherapy	Tigecycline Versus Levofloxacin for the Treatment of Community-Acquired Pneumonia: European Experience	clinical response	percentage	both	0	1	1	0	0	1	0	1	0	0	173	146	0.722543352601156	0.69364161849711	125	112	173	142	120	103	two sided 95%	15	2.3	-6.1	10.8	3.8	-5.3	12.8	0	0	0	0	0	low risk	low risk	low risk	low risk	low risk	low risk
124	Bergallo	2009	diagnostic microbiology and infectious disease	Safety and efficacy of intravenous tigecycline in treatment of community-acquired pneumonia: results from a double-blind randomized phase 3 comparison study with levofloxacin	clinical response	percentage	both	0	1	1	0	1	1	1	1	0	0	191	149	0.722513089005236	0.768472906403941	138	125	203	158	156	136	two sided 95%	15	0.2	-8.5	8.9	3.4	-4.4	11.2	0	0	0	0	0	unclear	unclear	high risk	low risk	high risk	low risk
125	Sacchidanad	2005	international journal of infectious diseases	Efficacy and safety of tigecycline monotherapy compared with vancomycin plus aztreonam in patients with complicated skin and skin structure infections: Results from a phase 3, randomized, double-blind trial	clinical response	percentage	both	0	1	1	0	1	1	0	1	0	1	277	209	0.71841155234657	0.761538461538461	199	165	260	200	198	163	two sided 95%	15	-1.5	-9	6.1	0.6	-7.4	8.6	0	0	0	0	0	unclear	unclear	low risk	low risk	high risk	low risk
126	Louie	2011	new england journal of medicine	Fidaxomicin versus Vancomycin for Clostridium difficile Infection	clinical cure	percentage	both	0	1	1	0	1	1	1	1	0	0	287	253	0.923344947735192	0.915857605177994	265	244	309	265	283	254	one sided 97.5%	10	2.4	-3.1	NA	2.3	-2.6	NA	0	0	0	0	0	low risk	low risk	low risk	low risk	low risk	low risk
127	Solomkin	2015	clinical infectious diseases	Ceftolozane/Tazobactam Plus Metronidazole for Complicated Intra-abdominal Infections in an Era of Multidrug Resistance: Results From a Randomized, Double-Blind, Phase 3 Trial (ASPECT-cIAI)	clinical cure	percentage	ITT.or.mITT	0	0	0	0	1	1	1	1	0	0	389	323	0.70694087403599	0.76978417266187	275	259	417	364	321	304	two sided 95%	10	-4.2	-8.91	0.54	-1	-4.52	2.59	1	1	0	0	0	low risk	unclear	low risk	low risk	high risk	low risk
129	Weiss	2009	journal of chemotherapy	Moxifloxacin for the Treatment of Patients with Complicated Intra-abdominal Infections (the AIDA Study)	clinical success	percentage	PP	0	1	0	0	1	1	1	1	0	0	289	207	0.85121107266436	0.898305084745763	246	199	295	227	265	218	two sided 95%	10	-5.3	-12.4	1.5	-1.4	-8.9	4.2	1	1	0	0	0	low risk	unclear	high risk	high risk	low risk	low risk
13	Bernard	2015	lancet	Antibiotic treatment for 6 weeks versus 12 weeks in patients with pyogenic vertebral osteomyelitis: an open-label, non-inferiority, randomised, controlled trial	clinical cure	percentage	NA	0	1	1	1	1	1	1	0	0	0	176	160	0.829545454545455	0.782857142857143	146	137	175	159	137	132	two sided 95%	10	0.05	-6.2	6.3	-2.5	-8.2	2.9	1	1	0	0	0	low risk	low risk	high risk	low risk	low risk	low risk
130	Molina	2013	gastroenterology	Optimized Nonbismuth Quadruple Therapies Cure Most Patients With Helicobacter pylori Infection in Populations With High Rates of Antibiotic Resistance	eradication	percentage	ITT.or.mITT	1	0	0	0	1	0	1	0	0	0	170	153	0.958823529411765	0.917647058823529	163	150	170	156	156	150	two sided 95%	8	-1.7	NA	NA	-1.1	NA	NA	1	1	0	0	0	low risk	low risk	high risk	high risk	low risk	high risk
131	Mazuski	2016	clinical infectious diseases	Efficacy and Safety of Ceftazidime-Avibactam Plus Metronidazole Versus Meropenem in the Treatment of Complicated Intra-abdominal Infection: Results From a Randomized, Controlled, Double-Blind, Phase 3 Program	clinical cure	percentage	NA	0	1	0	0	1	1	1	1	0	1	520	429	0.788461538461538	0.795411089866157	410	376	523	444	416	385	two sided 95%	12.5	-2.4	-6.9	2.1	-0.8	-4.61	2.89	0	0	0	0	0	unclear	unclear	low risk	low risk	low risk	low risk
132	Chung	2011	helicobacter	Second-line Helicobacter pylori Eradication: A Randomized Comparison of 1-week or 2-week Bismuth-containing Quadruple Therapy	eradication	percentage	both	1	0	0	0	1	0	1	1	1	0	98	80	0.887755102040816	0.792079207920792	87	78	101	86	80	77	one sided 97.5%	15	NA	NA	NA	NA	NA	NA	1	1	0	0	0	low risk	low risk	unclear	unclear	low risk	high risk
133	Dore	2011	helicobacter	Twice-a-Day Bismuth-Containing Quadruple Therapy for Helicobacter Pylori Eradication: A Randomized Trial of 10 and 14 Days	eradication	percentage	both	1	0	0	0	1	0	0	1	1	0	215	199	0.972093023255814	0.95049504950495	209	199	202	185	192	185	two sided 95%	10	NA	NA	NA	1	NA	NA	0	0	0	0	0	low risk	low risk	high risk	high risk	low risk	high risk
134	Tsay	2015	helicobacter	Reverse Sequential Therapy Achieves a Similar Eradication Rate as Standard Sequential Therapy for Helicobacter pylori Eradication: A Randomized Controlled Trial	eradication	percentage	both	0	1	0	0	1	0	1	1	0	0	60	58	1	0.983870967741935	60	58	62	57	61	56	two sided 95%	10	-4.8	NA	NA	-4.9	NA	NA	1	1	0	0	0	low risk	unclear	high risk	high risk	low risk	high risk
135	Bohbot	2010	infectious diseases in obstetrics and gynecology	Treatment of Bacterial Vaginosis: A Multicenter, Double-Blind, Double-Dummy, Randomised Phase III Study Comparing Secnidazole andMetronidazole	therapeutic success	percentage	ITT.or.mITT	0	1	1	0	1	1	1	1	0	0	290	169	0.744827586206897	0.70383275261324	216	137	287	166	202	127	two sided 95%	10	0.5	-7.6	8.5	0.5	-8.7	9.8	1	1	0	0	0	low risk	unclear	low risk	low risk	low risk	low risk
136	Jindani	2014	new england journal of medicine	High-Dose Rifapentine with Moxifloxacin for Pulmonary Tuberculosis	unfavourable outcome	percentage	both	0	0	1	1	1	0	1	0	0	0	193	141	0.854922279792746	0.867021276595745	165	135	188	161	163	155	two sided 90%	6	-13.1	-19.4	6.8	-13.6	-19.1	8.1	0	0	0	0	0	low risk	unclear	high risk	high risk	high risk	low risk
136	Jindani	2014	new england journal of medicine	High-Dose Rifapentine with Moxifloxacin for Pulmonary Tuberculosis	unfavourable outcome	percentage	both	0	0	1	1	1	0	1	0	0	0	212	183	0.877358490566038	0.867021276595745	186	180	188	161	163	155	two sided 90%	6	0.4	-5.6	4.7	1.8	-2.4	6.1	0	0	0	0	0	low risk	unclear	high risk	high risk	high risk	low risk
14	Cornely	2012	lancet infectious diseases	Fidaxomicin versus vancomycin for infection with Clostridium diffi cile in Europe, Canada, and the USA: a double-blind, non-inferiority, randomised controlled trial	clinical cure	percentage	both	0	1	1	1	1	1	1	0	0	0	252	221	0.857142857142857	0.914396887159533	216	198	257	223	235	213	one sided 97.5%	10	0.9	-4.9	6.7	1.1	-4.3	NA	0	0	0	0	0	low risk	low risk	low risk	low risk	low risk	low risk
141	Lienhardt	2011	jama	Efficacy and Safety of a 4-Drug Fixed-Dose Combination Regimen Compared With Separate Drugs for Treatment of Pulmonary Tuberculosis	favorable outcome	percentage	both	0	1	1	0	1	1	1	0	0	0	684	570	0.864035087719298	0.871987951807229	591	555	664	563	579	548	two sided 90%	4	-1.5	-4.7	1.8	-0.7	-3	1.5	1	1	0	0	0	low risk	low risk	high risk	high risk	high risk	low risk
142	Merle	2014	new england journal of medicine	A Four-Month Gatifloxacin-Containing Regimen for Treating Tuberculosis	unfavorable outcome	percentage	both	0	1	1	1	1	0	1	0	0	0	694	548	0.938040345821326	0.90785498489426	651	536	662	548	601	533	two sided 95%	6	-3.5	-7.7	0.7	-5.5	-9.4	-1.6	0	0	0	0	0	low risk	low risk	high risk	high risk	high risk	high risk
143	Gillespie	2014	new england journal of medicine	Four-Month Moxifloxacin-Based Regimens for Drug-Sensitive Tuberculosis	unfavorable outcome	percentage	PP	0	0	1	1	1	0	1	1	0	0	568	436	0.904929577464789	0.918918918918919	514	436	555	468	510	467	two sided 97.5%	6	-7.8	-13	2.7	-6.1	-10.5	1.7	0	0	0	0	0	low risk	unclear	low risk	low risk	high risk	low risk
143	Gillespie	2014	new england journal of medicine	Four-Month Moxifloxacin-Based Regimens for Drug-Sensitive Tuberculosis	unfavorable outcome	percentage	PP	0	0	1	1	1	0	1	1	0	0	551	419	0.950998185117967	0.918918918918919	524	419	555	468	510	467	two sided 97.5%	6	-9	-14.2	3.8	-11.4	-16.1	-6.7	0	0	0	0	0	low risk	unclear	low risk	low risk	high risk	low risk
144	Nunn	2019	new england journal of medicine	A Trial of a Shorter Regimen for Rifampin-Resistant Tuberculosis	favorable outcome	percentage	both	0	0	1	1	1	0	1	1	0	1	245	193	0.926530612244898	0.669354838709677	227	186	124	99	83	67	two sided 95%	10	-1	-9.5	7.5	0.7	-9.1	10.5	0	0	0	0	0	unclear	unclear	high risk	high risk	high risk	low risk
147	Kaye	2018	jama	Effect of Meropenem-Vaborbactam vs Piperacillin-Tazobactam on Clinical Cure or Improvement and Microbial Eradication in Complicated Urinary Tract Infection The TANGO I Randomized Clinical Trial	composite cure	percentage	ITT.or.mITT	0	1	0	1	1	0	1	1	0	0	192	128	0.927083333333333	0.928571428571429	178	118	182	105	169	102	two sided 95%	15	4.5	0.7	9.1	NA	NA	NA	1	0	0	0	0	low risk	low risk	low risk	low risk	low risk	low risk
149	File	2004	antimicrobial agents and chemotherapy	Double-Blind, Randomized Study of the Efficacy and Safety of Oral Pharmacokinetically Enhanced Amoxicillin-Clavulanate (2,000/125 Milligrams) versus Those of Amoxicillin-Clavulanate (875/125 Milligrams), Both Given Twice Daily for 7 Days, in Treatment of Bacterial Community-Acquired Pneumonia in Adults	clinical response	percentage	PP	0	1	0	0	0	1	0	1	0	0	322	274	0.767080745341615	0.726688102893891	247	223	311	243	226	198	two sided 95%	10	7	0.9	13	2.7	-3	8.3	1	1	0	0	0	unclear	unclear	low risk	low risk	low risk	low risk
15	Mitja	2012	lancet	Single-dose azithromycin versus benzathine benzylpenicillin for treatment of yaws in children in Papua New Guinea: an open-label, non-inferiority, randomised trial	serologic and clinical cure	percentage	PP	1	0	0	0	1	0	0	1	1	0	124	106	0.887096774193548	0.896825396825397	110	106	126	105	113	105	two sided 95%	10	2.2	-6.8	11.1	3.4	-2.4	9.3	1	1	0	0	0	low risk	low risk	high risk	high risk	low risk	low risk
151	Rensburg	2010	antimicrobial agents and chemotherapy	Efficacy and Safety of Nemonoxacin versus Levofloxacin for Community-Acquired Pneumonia	clinical response	percentage	ITT.or.mITT	0	1	0	0	0	0	1	0	0	0	89	67	0.921348314606742	0.877777777777778	82	64	90	72	79	65	two sided 97.5%	15	-4.7	-18.6	9.1	-4.3	-18.7	9.1	0	0	0	0	0	unclear	unclear	low risk	low risk	unclear	low risk
151	Rensburg	2010	antimicrobial agents and chemotherapy	Efficacy and Safety of Nemonoxacin versus Levofloxacin for Community-Acquired Pneumonia	clinical response	percentage	ITT.or.mITT	0	1	0	0	0	0	1	0	0	0	86	71	0.918604651162791	0.877777777777778	79	66	90	72	79	65	two sided 97.5%	15	2.6	-10.5	15.7	1.2	-12.1	14.6	0	0	0	0	0	unclear	unclear	low risk	low risk	unclear	low risk
156	Desrosiers	2008	current medical research and opinion	Clinical efficacy and time to symptom resolution of 5-day telithromycin versus 10-day amoxicillin_clavulanate in the treatment of acute bacterial sinusitis	clinical success	percentage	PP	0	1	1	0	1	1	1	1	0	0	144	125	0.854166666666667	0.856164383561644	123	109	146	128	125	111	two sided 95%	15	-0.9	-9.2	7.5	-0.2	-8.9	8.5	0	0	0	0	0	low risk	unclear	high risk	high risk	low risk	low risk
158	Lucasti	2008	clinical therapeutics	Efficacy and Tolerability of IV Doripenem Versus Meropenem in Adults with Complicated Intra-Abdominal Infection: A Phase III, Prospective, Multicenter, Randomized, Double-Blind, Noninferiority Study	clinical response	percentage	both	0	1	1	1	1	1	1	1	0	1	195	152	0.835897435897436	0.821052631578947	163	140	190	150	156	133	two sided 95%	15	-1	-9.7	7.7	0.6	-7.7	9	0	0	0	0	0	low risk	low risk	low risk	low risk	low risk	low risk
162	Corey	2015	clinical infectious diseases	Single-Dose Oritavancin Versus 7_10 Days of Vancomycin in the Treatment of Gram-Positive Acute Bacterial Skin and Skin Structure Infections: The SOLO II Noninferiority Study	early clinical response	percentage	ITT.or.mITT	0	1	0	0	1	0	1	1	0	0	503	403	0.848906560636183	0.812749003984064	427	357	502	416	408	358	two sided 95%	10	-2.7	-7.5	2	-4.1	-8.9	6	1	1	0	0	0	unclear	unclear	low risk	low risk	low risk	low risk
163	Clegg	2006	pediatric infectious diseases journal	Treatment of Streptococcal Pharyngitis With Once-Daily Compared With Twice-Daily Amoxicillin A Noninferiority Trial	bacteriologic failure	percentage	PP	1	0	0	0	1	0	0	1	0	0	326	218	0.901840490797546	0.907975460122699	294	235	326	217	296	250	two sided 90%	10	0.3	-5.8	6.4	-4.53	-9.7	0.6	1	1	0	0	0	low risk	unclear	high risk	low risk	low risk	low risk
165	Zanetti	2003	antimicrobial agents and chemotherapy	Cefepime versus Imipenem-Cilastatin for Treatment of Nosocomial Pneumonia in Intensive Care Unit Patients: a Multicenter, Evaluator-Blind, Prospective, Randomized Study	clinical response	percentage	PP	0	0	1	1	1	1	1	1	0	0	132	78	0.818181818181818	0.731884057971015	108	76	138	78	101	75	two sided 95%	15	2	-9	14	-4	-16	8	1	1	0	0	0	low risk	low risk	high risk	low risk	low risk	low risk
169	Rimoin	2011	clinical pediatrics	Treatment of Streptococcal Pharyngitis With Once-Daily Amoxicillin Versus Intramuscular Benzathine Penicillin G in Low-Resource Settings: A Randomized Controlled Trial	bacteriologic eradication	percentage	NA	1	0	0	0	1	0	1	1	0	0	124	94	1	0.300813008130081	124	94	123	76	37	25	two sided 95%	10	-15.1	-26.6	-3.4	-9.3	-26.3	7.8	0	0	0	0	0	low risk	low risk	high risk	high risk	high risk	low risk
169	Rimoin	2011	clinical pediatrics	Treatment of Streptococcal Pharyngitis With Once-Daily Amoxicillin Versus Intramuscular Benzathine Penicillin G in Low-Resource Settings: A Randomized Controlled Trial	bacteriologic eradication	percentage	NA	1	0	0	0	1	0	1	1	0	0	57	38	1	0.84375	57	38	64	45	54	37	two sided 95%	10	2.5	-13.8	18.9	1.1	-16.2	18.5	0	0	0	0	0	low risk	low risk	high risk	high risk	high risk	low risk
17	Mikamo	2018	journal of infection and chemotherapy	Efficacy and safety of fidaxomicin for the treatment of Clostridioides (Clostridium) difficile infection in a randomized, double-blind, comparative Phase III study in Japan	global cure	percentage	ITT.or.mITT	0	1	0	0	1	1	1	1	0	0	104	70	0.817307692307692	0.87962962962963	85	63	108	71	95	66	two sided 95%	10	1.2	-11.3	13.7	3.9	-9.1	16.8	1	1	0	0	0	low risk	unclear	low risk	low risk	high risk	low risk
170	Uranga	2016	jama internal medicine	Duration of Antibiotic Treatment in Community-Acquired Pneumonia A Multicenter Randomized Clinical Trial	clinical cure	percentage	both	1	0	0	0	1	0	1	1	0	0	162	147	0.901234567901235	0.913333333333333	146	136	150	132	137	126	not used	3	NA	NA	NA	NA	NA	NA	0	0	0	0	0	low risk	unclear	high risk	high risk	low risk	high risk
170	Uranga	2016	jama internal medicine	Duration of Antibiotic Treatment in Community-Acquired Pneumonia A Multicenter Randomized Clinical Trial	clinical cure	percentage	both	1	0	0	0	1	0	1	1	0	0	162	90	0.901234567901235	0.913333333333333	146	86	150	71	137	67	not used	3	NA	NA	NA	NA	NA	NA	0	0	0	0	0	low risk	unclear	high risk	high risk	low risk	high risk
172	Li	2019	new england journal of medicine	Oral versus Intravenous Antibiotics for Bone and Joint Infection	treatment failure	percentage	ITT.or.mITT	1	0	0	1	1	0	1	1	0	0	527	457	0.884250474383302	0.840607210626186	466	405	527	450	443	374	two sided 90%	7.5	-1.4	-4.9	2.2	-2.5	-6.3	1.3	1	0	1	1	0	low risk	unclear	high risk	low risk	low risk	low risk
174	Naber	2004	infectious diseases in clinical practice	Daptomycin Versus Ciprofloxacin in the Treatment of Complicated Urinary Tract Infection Due to Gram-positive Bacteria	microbiologic efficacy	percentage	NA	0	1	1	0	0	0	1	1	0	1	29	24	1	0.928571428571429	29	24	28	22	26	22	two sided 95%	10	4.2	-16.3	24.7	-1.8	-21.4	17.7	0	0	0	0	0	unclear	low risk	high risk	high risk	low risk	high risk
176	Noel	2008	antimicrobial agents and chemotherapy	Results of a Double-Blind, Randomized Trial of Ceftobiprole Treatment of Complicated Skin and Skin Structure Infections Caused by Gram-Positive Bacteria	clinical cure	percentage	NA	1	0	0	1	1	0	0	1	0	1	397	309	0.710327455919396	0.715762273901809	282	263	387	300	277	259	two sided 95%	10	0.3	-5.5	6.1	-0.2	-4.4	3.9	0	0	0	0	0	low risk	unclear	low risk	low risk	low risk	low risk
177	UpChurch	2006	otolaryngology head and neck surgery	Randomized double-blind study comparing 7- and 10-day regimens of faropenem medoxomil with a 10-day cefuroxime axetil regimen for treatment of acute bacterial sinusitis	clinical response	percentage	both	1	0	0	0	1	0	1	1	1	0	366	262	0.806010928961749	0.772972972972973	295	237	370	250	286	213	two sided 95%	10	4	-2.7	10.5	5.8	0.1	13.6	1	1	0	0	0	low risk	unclear	low risk	low risk	low risk	low risk
177	UpChurch	2006	otolaryngology head and neck surgery	Randomized double-blind study comparing 7- and 10-day regimens of faropenem medoxomil with a 10-day cefuroxime axetil regimen for treatment of acute bacterial sinusitis	clinical response	percentage	both	1	0	0	0	1	0	1	1	1	0	363	255	0.771349862258953	0.772972972972973	280	229	370	250	286	213	two sided 95%	10	2.6	-3.9	9.5	7.3	1.7	15.2	1	1	0	0	0	low risk	unclear	low risk	low risk	low risk	low risk
178	O'Riordan	2018	clinical infectious diseases	A Comparison of the Efficacy and Safety of Intravenous Followed by Oral Delafloxacin With Vancomycin Plus Aztreonam for the Treatment of Acute Bacterial Skin and Skin Structure Infections: A Phase 3, Multinational, Double-Blind, Randomized Study	early clinical response	percentage	ITT.or.mITT	1	0	0	0	1	1	1	0	0	0	423	354	0.933806146572104	0.90632318501171	395	346	427	344	387	327	two sided 95%	10	3.1	-2	8.3	3.1	-1.8	8	1	1	0	0	0	unclear	unclear	low risk	low risk	low risk	low risk
180	Chastre	2008	critical care medicine	Efficacy and safety of intravenous infusion of doripenem versus imipenem in ventilator-associated pneumonia: A multicenter, randomized study	clinical cure	percentage	both	0	1	0	0	1	1	1	1	0	0	249	147	0.506024096385542	0.484126984126984	126	86	252	146	122	79	two sided 95%	20	1.2	-7.9	10.3	3.5	-9.1	16.1	0	0	0	0	0	unclear	unclear	high risk	high risk	low risk	low risk
183	Leroy	2005	chest	Comparison of Levofloxacin and Cefotaxime Combined With Ofloxacin for ICU Patients With Community-Acquired Pneumonia Who Do Not Require Vasopressors	clinical response	percentage	PP	0	1	1	0	1	1	1	1	1	0	149	112	0.932885906040268	0.830188679245283	139	110	159	123	132	105	two sided 95%	15	-2.2	-12.35	7.97	-0.4	-10.79	9.97	1	1	0	0	0	low risk	unclear	high risk	high risk	low risk	low risk
184	Torres	2008	clinical infectious diseases	Moxifloxacin Monotherapy Is Effective in Hospitalized Patients with Community-Acquired Pneumonia: The MOTIV Study�A Randomized Clinical Trial	clinical response	percentage	PP	0	1	0	0	1	1	1	1	1	0	368	293	0.790760869565217	0.761643835616438	291	253	365	306	278	250	two sided 95%	10	-4.2	-9.7	1.4	-3	-8.1	2.2	1	1	0	0	0	low risk	unclear	low risk	low risk	low risk	low risk
187	Agweyu	2015	clinical infectious diseases	Oral Amoxicillin Versus Benzyl Penicillin for Severe Pneumonia Among Kenyan Children: A Pragmatic Randomized Controlled Noninferiority Trial	treatment failure	percentage	both	1	0	0	0	1	0	1	0	0	0	263	243	0.988593155893536	0.992395437262357	260	240	263	242	261	240	two sided 95%	7	0.4	-4.2	5	0.3	-4.3	5	0	0	0	0	0	low risk	low risk	high risk	high risk	low risk	low risk
188	Lojanapiwat	2019	infection and drug resistance	Oral sitafloxacin vs intravenous ceftriaxone followed by oral cefdinir for acute pyelonephritis and complicated urinary tract infection: a randomized controlled trial	clinical success	percentage	both	0	1	1	1	1	1	1	1	1	1	141	122	0.765957446808511	0.695945945945946	108	105	148	124	103	102	two sided 95%	15	2.8	-4.2	9.7	-1.8	-5.9	1.9	0	0	0	0	0	unclear	unclear	high risk	high risk	low risk	low risk
19	Snyman	2009	clinical drug investigation	Generic versus non-generic formulation of extended-release clarithromycin in patients with community acquired respiratory tract infection	clinical cure	percentage	NA	0	1	0	0	0	0	0	1	1	1	121	114	0.991735537190083	0.983606557377049	120	113	122	117	120	115	one sided 95%	10	NA	NA	NA	-1.6	NA	NA	0	0	0	0	0	low risk	unclear	low risk	high risk	low risk	high risk
190	Iversen	2019	new england journal of medicine	Partial Oral versus Intravenous Antibiotic Treatment of Endocarditis	composite mortality, surgery, embolic event, bacteremia	percentage	ITT.or.mITT	1	0	0	0	0	0	1	0	0	0	201	183	0.980099502487562	1	197	179	199	175	199	175	one sided 97.5%	10	3.1	-3.4	9.6	3	-3.2	9.2	0	0	0	0	0	low risk	low risk	high risk	high risk	low risk	low risk
193	Solomkin	2017	jama surgery	Assessing the Efficacy and Safety of Eravacycline vs Ertapenem in Complicated Intra-abdominal Infections in the Investigating Gram-Negative Infections Treated With Eravacycline (IGNITE 1) Trial A Randomized Clinical Trial	clinical cure	percentage	ITT.or.mITT	0	1	0	0	0	0	0	0	0	0	270	235	0.885185185185185	0.888059701492537	239	222	268	238	238	225	two sided 95%	10	-1.8	-7.4	3.8	-1.7	-6.3	2.8	0	0	0	0	0	low risk	low risk	low risk	low risk	low risk	low risk
196	Awad	2014	clinical infectious diseases	A Phase 3 Randomized Double-Blind Comparison of Ceftobiprole Medocaril Versus Ceftazidime Plus Linezolid for the Treatment of Hospital-Acquired Pneumonia	clinical cure	percentage	both	1	0	0	0	1	1	1	1	0	1	391	195	0.641943734015345	0.625641025641026	251	174	390	206	244	174	two sided 95%	15	-2.9	-10	4.1	-2	-10	6.1	0	0	0	0	0	low risk	low risk	low risk	low risk	low risk	low risk
198	Bradley	2007	pediatric infectious diseases journal	Comparative Study of Levofloxacin in the Treatment of Children With Community-Acquired Pneumonia	clinical cure	percentage	PP	0	1	1	0	1	1	1	1	0	0	503	439	0.805168986083499	0.788235294117647	405	382	170	145	134	126	two sided 95%	10	2	-4.1	8.1	0.3	-4.3	4.9	0	0	0	0	0	unclear	unclear	high risk	high risk	high risk	low risk
2	van Nieuwkoop	2017	bmc medicine	Treatment duration of febrile urinary tract infection: a pragmatic randomized, doubleblind, placebo-controlled non-inferiority trial in men and women	clinical cure	percentage	ITT.or.mITT	0	1	0	0	1	1	1	0	1	0	94	85	0.978723404255319	0.929292929292929	92	83	99	94	92	87	two sided 90%	10	-4.5	-10.7	1.7	-4.3	-10.8	2.1	0	0	0	0	0	low risk	unclear	low risk	unclear	low risk	low risk
200	Klausner	2007	current medical research and opinion	A trial of levofloxacin 750 mg once daily for 5 days versus ciprofloxacin 400 mg and/or 500 mg twice daily for 10 days in the treatment of acute pyelonephritis	microbiologic eradication	percentage	both	0	1	1	0	1	1	1	1	0	1	94	78	0.851063829787234	0.775510204081633	80	74	98	78	76	71	two sided 95%	15	3.4	-7.6	14.4	-0.9	-8.9	7.1	0	0	0	0	0	low risk	low risk	low risk	low risk	high risk	low risk
203	Fowler	2006	new england journal of medicine	Daptomycin versus Standard Therapy for Bacteremia and Endocarditis Caused by Staphylococcus aureus	clinical success	percentage	ITT.or.mITT	0	1	1	0	1	0	1	1	1	0	120	53	0.658333333333333	0.521739130434783	79	43	115	48	60	32	two sided 95%	20	3.4	-8.9	15.7	1.1	-15.6	17.8	0	0	0	0	0	low risk	unclear	high risk	high risk	low risk	low risk
204	Saar	2019	journal of trauma and acute care surgery	Twenty-four hour versus extended antibiotic administration after surgery in complicated appendicitis: A randomized controlled trial	postoperative complications	percentage	both	1	0	0	0	1	0	1	0	0	0	39	32	0.82051282051282	1	32	25	41	29	41	29	two sided 95%	NA	-11.4	NA	NA	-7.4	NA	NA	0	0	0	0	0	low risk	unclear	high risk	high risk	low risk	high risk
205	Fourcory	2005	antimicrobial agents and chemotherapy	Efficacy and Safety of a Novel Once-Daily Extended-Release Ciprofloxacin Tablet Formulation for Treatment of Uncomplicated Urinary Tract Infection in Women	microbiologic eradication	percentage	PP	0	0	1	0	1	1	0	1	0	0	293	254	0.928327645051195	0.936567164179104	272	254	268	225	251	225	two sided 95%	10	2.7	-3.16	8.56	3.8	-0.99	8.59	0	0	0	0	0	low risk	unclear	low risk	low risk	high risk	low risk
206	Hooton	2012	jama	Cefpodoxime vs Ciprofloxacin for Short-Course Treatment of Acute Uncomplicated Cystitis: A Randomized Trial	clinical cure	percentage	ITT.or.mITT	1	0	0	0	1	0	0	1	0	0	150	106	0.886666666666667	0.9	133	106	150	124	135	124	two sided 95%	10	-12	-21	-3	-12	-20	-4	1	1	0	0	0	low risk	low risk	low risk	low risk	high risk	low risk
207	Noel	2008	clinical infectious diseases	A Randomized, Double-Blind Trial Comparing Ceftobiprole Medocaril with Vancomycin plus Ceftazidime for the Treatment of Patients with Complicated Skin and Skin-Structure Infections	clinical cure	percentage	both	1	0	0	0	1	1	1	1	0	0	547	448	0.886654478976234	0.868327402135231	485	439	281	227	244	220	two sided 95%	10	1.1	-4.5	6.7	0.3	-4.2	4.9	0	0	0	0	0	low risk	low risk	low risk	low risk	low risk	low risk
209	Peterson	2008	urology	A Double-Blind, Randomized Comparison of Levofloxacin 750 mg Once-Daily for Five Days With Ciprofloxacin 400/500 mg Twice-Daily for 10 Days for the Treatment of Complicated Urinary Tract Infections and Acute Pyelonephritis	microbiologic eradication	percentage	both	0	1	1	0	1	0	1	1	0	0	317	253	0.83596214511041	0.798013245033113	265	228	302	241	241	215	two sided 95%	15	0	-6.3	6.3	3.2	-2.5	8.9	1	1	0	0	0	low risk	low risk	low risk	low risk	high risk	low risk
21	Malfertheiner	2011	lancet	Helicobacter pylori eradication with a capsule containing bismuth subcitrate potassium, metronidazole, and tetracycline given with omeprazole versus clarithromycin-based triple therapy: a randomised, open-label, non-inferiority, phase 3 trial	eradication by urease test	percentage	PP	1	0	0	0	1	1	0	1	1	0	218	174	0.81651376146789	0.725225225225225	178	166	222	123	161	112	two sided 95%	10	25	15.5	33.3	23	15.1	32.3	1	1	0	0	0	low risk	unclear	high risk	low risk	low risk	low risk
210	English	2012	antimicrobial agents and chemotherapy	Cethromycin versus Clarithromycin for Community-Acquired Pneumonia: Comparative Efficacy and Safety Outcomes from Two Double-Blinded, Randomized, Parallel-Group, Multicenter, Multinational Noninferiority Studies	clinical cure	percentage	both	0	1	0	0	1	1	1	1	1	0	518	430	0.853281853281853	0.846153846153846	442	410	507	430	429	407	two sided 95%	15	-1.8	-6.4	2.8	-2.1	-5.4	1.2	1	1	0	0	0	low risk	low risk	low risk	low risk	low risk	low risk
213	Rubinstein	2011	clinical infectious diseases	Telavancin versus Vancomycin for Hospital-Acquired Pneumonia due to Gram-positive Pathogens	clinical cure	percentage	both	0	1	0	0	1	1	0	1	0	1	749	441	0.416555407209613	0.453580901856764	312	257	754	449	342	276	two sided 95%	20	-0.7	-5.6	4.3	1.7	-4.3	7.7	0	0	0	0	0	low risk	low risk	low risk	low risk	high risk	high risk
214	Mir	2019	open forum infectious diseases	Ceftriaxone+Sulbactam+Disodium EDTA Versus Meropenem for the Treatment of Complicated Urinary Tract Infections, Including Acute Pyelonephritis: PLEA, a Double-Blind, Randomized Noninferiority Trial	clinical cure	percentage	ITT.or.mITT	0	1	1	1	1	1	1	1	0	1	74	71	0.972972972972973	0.985507246376812	72	71	69	62	68	62	two sided 95%	10	6	-2.6	16	7.4	0.2	16.8	1	0	1	0	0	low risk	low risk	low risk	low risk	low risk	low risk
215	Solomkin	2019	clinical infectious diseases	IGNITE4: Results of a Phase 3, Randomized, Multicenter, Prospective Trial of Eravacycline vs Meropenem in the Treatment of Complicated Intraabdominal Infections	clinical cure	percentage	ITT.or.mITT	0	1	1	1	1	1	1	1	0	1	195	177	0.892307692307692	0.946341463414634	174	167	205	187	194	187	two sided 95%	12.5	-0.5	-6.3	5.3	-0.4	-4.9	3.8	0	0	0	0	0	low risk	low risk	low risk	low risk	high risk	low risk
218	Chen	2018	therapeutics and clinical risk management	A multicenter, double-blind, randomized, comparison study of the efficacy and safety of tigecycline to imipenem/cilastatin to treat complicated intra-abdominal infections in hospitalized subjects in China	clinical response	percentage	both	0	1	0	0	0	1	1	1	0	0	232	192	0.892241379310345	0.887445887445887	207	186	231	205	205	198	two sided 95%	15	-6	-12.8	0.8	-6.7	-12	-1.4	0	0	0	0	0	low risk	low risk	low risk	low risk	low risk	low risk
22	Barrera	2016	lancet infectious diseases	Efficacy and safety of oral solithromycin versus oral moxifloxacin for treatment of community-acquired bacterial pneumonia: a global, double-blind, multicentre, randomised, active-controlled, non-inferiority trial (SOLITAIRE-ORAL)	early response based on symptoms and signs	percentage	NA	1	0	0	0	1	1	0	1	1	0	426	333	0.946009389671362	0.93778801843318	403	326	434	338	407	330	two sided 95%	10	0.29	-5.5	6.1	-0.19	-5.8	5.5	0	0	0	0	0	low risk	unclear	low risk	low risk	low risk	low risk
220	Sapmaz	2017	american journal of therapeutics	A Non-Inferiority Study: Modified Dual Therapy Consisting Higher Doses of Rabeprazole Is as Successful as Standard Quadruple Therapy in Eradication of Helicobacter pylori	eradication rate	percentage	both	0	0	0	1	1	0	1	0	0	0	98	83	0.948979591836735	0.908163265306122	93	79	98	86	89	79	not used	NA	3.1	NA	NA	3.9	NA	NA	0	0	0	0	0	high risk	high risk	high risk	high risk	low risk	high risk
221	Cao	2017	european journal of clinical microbiology and infectious diseases	Efficacy and safety of morinidazole in pelvic inflammatory disease: results of a multicenter, double-blind, randomized trial	clinical response	percentage	PP	1	0	0	0	1	0	1	1	1	0	168	157	0.946428571428571	0.9	159	154	170	149	153	148	two sided 95%	10	5.8	-4.1	5.1	0.07	-3.8	4	0	0	0	0	0	low risk	low risk	low risk	low risk	low risk	high risk
222	Koksal	2013	acta gastro-enterologica belgica	Twice a day quadruple therapy for the first-line treatment of Helicobacter pylori in an area with a high prevalence of background antibiotic resistance	eradication	percentage	both	1	0	0	0	0	0	1	0	0	0	45	33	0.844444444444444	0.977777777777778	38	33	45	40	44	40	two sided 95%	10	-15.6	NA	NA	-3.3	NA	NA	0	0	0	0	0	unclear	unclear	high risk	high risk	high risk	high risk
223	Molton	2019	clinical infectious diseases	Oral vs Intravenous Antibiotics for Patients With Klebsiella pneumoniae Liver Abscess: A Randomized, Controlled Noninferiority Study	clinical cure at 12 weeks	percentage	ITT.or.mITT	1	0	0	0	1	0	1	0	0	0	74	71	0.797297297297297	0.871794871794872	59	58	78	72	68	66	two sided 95%	12	3.6	-4.9	12.8	1.2	-6.4	9	1	0	0	1	0	low risk	high risk	high risk	high risk	low risk	low risk
224	Cranendonk	2019	clinical microbiology and infection	Antibiotic treatment for 6 days versus 12 days in patients with severe cellulitis: a multicentre randomized, double-blind, placebo-controlled, non-inferiority trial	clinical cure by day 14 without relapse	percentage	ITT.or.mITT	1	0	0	0	1	1	1	1	0	0	73	36	0.904109589041096	0.868421052631579	66	34	76	38	66	29	two sided 95%	10	0.7	-15	16.3	-7.6	-23.8	9.2	1	1	0	0	0	low risk	low risk	high risk	low risk	low risk	low risk
225	File	2019	clinical infectious diseases	Efficacy and Safety of Intravenous-to-oral Lefamulin, a Pleuromutilin Antibiotic, for the Treatment of Community-acquired Bacterial Pneumonia: The Phase III Lefamulin Evaluation Against Pneumonia (LEAP 1) Trial	clinical response	percentage	ITT.or.mITT	0	1	0	0	1	1	1	1	0	0	273	223	0.864468864468865	0.897435897435897	236	205	273	230	245	219	two sided 95%	10	-2.6	-8.9	3.9	-2.5	-8.4	3.4	0	0	0	0	0	unclear	unclear	low risk	low risk	low risk	low risk
226	Clarke	2019	open forum infectious diseases	Lessons Learned From a Randomized Controlled Trial of Short-Course Intravenous Antibiotic Therapy for Erysipelas and Cellulitis of the Lower Limb (Switch Trial)	resolution	percentage	ITT.or.mITT	1	0	0	0	1	0	0	0	1	0	39	31	0.974358974358974	0.951219512195122	38	31	41	35	39	35	two sided 95%	10	-5.8	-22.5	10.7	-8.2	-23.7	7.4	0	0	0	0	0	unclear	unclear	high risk	high risk	low risk	low risk
227	Yahav	2019	clinical infectious diseases	Seven Versus 14 Days of Antibiotic Therapy for Uncomplicated Gram-negative Bacteremia: A Noninferiority Randomized Controlled Trial	composite of mortality, complications, readmissions, prolonged hospital stay	percentage	ITT.or.mITT	1	0	0	0	1	0	1	0	0	0	306	166	0.915032679738562	0.926174496644295	280	152	298	154	276	144	two sided 95%	10	2.6	-5.3	10.5	2.1	-6.2	10.4	0	0	0	0	0	low risk	low risk	high risk	high risk	low risk	low risk
23	Dalen	2017	emergency medicine journal	Intravenous cefazolin plus oral probenecid versus oral cephalexin for the treatment of skin and soft tissue infections: a double-blind, non-inferiority, randomised controlled trial	clinical failure	percentage	PP	0	1	0	0	1	0	1	1	1	0	101	92	0.95049504950495	0.970588235294118	96	92	102	93	99	93	two sided 90%	10	0.1	-6.7	6.9	-1.9	-3.7	7.6	1	1	0	0	0	low risk	unclear	low risk	low risk	low risk	low risk
230	Muntenu	2017	plos one	Efficacy and safety of sequential versus quadruple therapy as second-line treatment for helicobacter pylori infection A randomized controlled trial	eradication	percentage	ITT.or.mITT	0	0	0	1	1	0	1	1	0	0	47	23	0.829787234042553	0.617021276595745	39	23	47	20	29	20	two sided 95%	15	6.4	-14	27	-10	NA	NA	1	1	0	0	0	low risk	unclear	high risk	high risk	low risk	high risk
231	Tancawan	2015	international journal of dentistry	Amoxicillin/Clavulanic Acid for the Treatment of Odontogenic Infections: A Randomised Study Comparing Efficacy and Tolerability versus Clindamycin	clinical success	percentage	PP	1	0	1	0	0	0	1	1	0	0	234	195	0.952991452991453	0.966244725738397	223	197	237	203	229	205	two sided 95%	10	-2.3	-9	4.3	-1.5	-7.7	4.7	1	1	0	0	0	unclear	unclear	high risk	high risk	low risk	low risk
232	Fomin	2005	international journal of surgery	Tigecycline is efficacious in the treatment of complicated intra-abdominal infections	clinical cure	percentage	both	0	1	1	1	1	1	1	1	0	1	322	279	0.822981366459627	0.808777429467085	265	242	319	270	258	232	two sided 95%	15	2	-3.7	7.5	1.4	-4	6.8	0	0	0	0	0	low risk	low risk	low risk	low risk	high risk	low risk
234	O'Riordan	2019	new england journal of medicine	Omadacycline for Acute Bacterial Skin and Skin-Structure Infections	early clinical response	percentage	ITT.or.mITT	0	1	0	0	1	1	0	1	0	0	316	268	0.943037974683544	0.945337620578778	298	276	311	266	294	278	two sided 95%	10	-0.7	-6.3	4.9	-1.9	-6.1	2.1	1	1	0	0	0	low risk	low risk	low risk	low risk	low risk	low risk
235	Graham	2002	clinical infectious diseases	Ertapenem Once Daily Versus Piperacillin-Tazobactam 4 Times per Day for Treatment of Complicated Skin and Skin-Structure Infections in Adults: Results of a Prospective, Randomized, Double-Blind Multicenter Study	clinical response	percentage	NA	0	1	0	0	0	0	1	1	0	0	274	191	0.675182481751825	0.654135338345865	185	152	266	196	174	147	two sided 95%	15	-3.6	-11.6	4.4	-2	-10.2	6.2	1	1	0	0	0	unclear	unclear	low risk	low risk	high risk	low risk
236	Lipsky	2005	lancet	Ertapenem versus piperacillin/tazobactam for diabetic foot infections (SIDESTEP): prospective, randomised, controlled, double-blinded, multicentre trial	favorable clinical response	percentage	PP	0	1	0	0	1	1	1	1	0	1	289	206	0.782006920415225	0.768421052631579	226	213	285	188	219	202	two sided 95%	15	5	-2.6	12.5	1.9	-2.9	6.9	1	1	0	0	0	low risk	high risk	high risk	low risk	low risk	low risk
237	Ortiz-Ruiz	2002	clinical infectious diseases	A Study Evaluating the Efficacy, Safety, and Tolerability of Ertapenem versus Ceftriaxone for the Treatment of Community-Acquired Pneumonia in Adults	favorable clinical response	percentage	PP	0	1	0	0	1	1	1	1	0	0	236	201	0.771186440677966	0.804	182	168	250	212	201	183	two sided 95%	10	0.1	NA	NA	1	-4.9	7	0	0	0	0	0	unclear	unclear	high risk	low risk	high risk	high risk
238	Vetter	2002	clinical therapeutics	A Prospective, Randomized, Double-Blind Multicenter Comparison of Parenteral Ertapenem and Ceftriaxone for the Treatment of Hospitalized Adults with Community-Acquired Pneumonia	clinical response	percentage	PP	0	1	0	0	0	1	1	1	0	0	227	196	0.801762114537445	0.768595041322314	182	167	121	105	93	87	two sided 95%	10	-0.5	NA	NA	-1.5	-8.6	5.7	0	0	0	0	0	low risk	unclear	high risk	low risk	high risk	high risk
239	Jimenez-Cruz	2002	urology	A prospective, multicenter, randomized, double-blind study comparing Ertapenem and Ceftriaxone folowed by appropriate oral therapy for complicated urinary tract infections in adults	microbiologic eradication	percentage	PP	0	1	1	1	1	0	1	1	0	0	131	113	0.740458015267176	0.746478873239437	97	83	71	58	53	45	two sided 95%	20	4.3	-7.5	16.1	0.6	-12.9	14.1	0	0	0	0	0	unclear	unclear	high risk	low risk	high risk	low risk
240	Tomera	2002	antimicrobial agents and chemotherapy	Ertapenem versus Ceftriaxone Followed by Appropriate Oral Therapy for Treatment of Complicated Urinary Tract Infections in Adults: Results of a Prospective, Randomized, Double-Blind Multicenter Study	microbiologic eradication	percentage	PP	0	1	0	1	1	0	0	1	0	1	219	203	0.726027397260274	0.706611570247934	159	146	242	220	171	159	two sided 95%	10	1.4	-4	6.9	-1.2	-7.6	5.1	0	0	0	0	0	low risk	unclear	high risk	low risk	high risk	low risk
241	Roy	2003	infectious diseases in obstetrics and gynecology	Ertapenem once a day versus piperacillin_tazobactam every 6 hours for treatment of acute pelvic infections: a prospective, multicenter, randomized, double-blind study	clinical response	percentage	PP	0	1	1	0	1	0	0	1	0	0	211	181	0.772511848341232	0.801047120418848	163	153	191	168	153	140	two sided 95%	10	-2.1	-9.2	5	2.4	-4	8.8	1	1	0	0	0	low risk	unclear	low risk	low risk	low risk	low risk
242	Tellier	2004	journal of antimicrobial chemotherapy	Clinical and bacteriological efficacy and safety of 5 and 7 day regimens of telithromycin once daily compared with a 10 day regimen of clarithromycin twice daily in patients with mild to moderate community-acquired pneumonia	clinical cure	percentage	PP	0	1	0	0	0	0	1	0	0	0	191	157	0.842931937172775	0.806629834254144	161	143	181	147	146	134	two sided 95%	15	1	NA	NA	-3	-10.2	4.3	0	0	0	0	0	unclear	unclear	low risk	low risk	high risk	high risk
242	Tellier	2004	journal of antimicrobial chemotherapy	Clinical and bacteriological efficacy and safety of 5 and 7 day regimens of telithromycin once daily compared with a 10 day regimen of clarithromycin twice daily in patients with mild to moderate community-acquired pneumonia	clinical cure	percentage	PP	0	1	0	0	0	0	1	0	0	0	187	154	0.850267379679144	0.806629834254144	159	142	181	147	146	134	two sided 95%	15	1.2	NA	NA	-2.5	-9.7	4.7	0	0	0	0	0	unclear	unclear	low risk	low risk	high risk	high risk
243	Dunbar	2004	clinical therapeutics	Efficacy and tolerability of once-daily oral Telithromycin compared with Clarithromycin for the treatment of community-acquired pneumonia in adults	clinical cure	percentage	PP	0	1	0	0	1	0	1	1	0	0	204	161	0.794117647058823	0.735849056603774	162	143	212	171	156	138	two sided 95%	15	-1.7	-9.9	6.5	-0.2	-7.8	7.5	1	1	0	0	0	high risk	unclear	low risk	low risk	low risk	low risk
244	Stryjewski	2008	clinical infectious diseases	Telavancin Versus Vancomycin for the Treatment of Complicated Skin and Skin-Structure Infections Caused by Gram-Positive Organisms	clinical response	percentage	PP	0	1	1	0	1	1	1	1	0	1	928	710	0.802801724137931	0.792332268370607	745	658	939	697	744	648	two sided 95%	10	2.3	-1.6	6.2	1.2	-2.1	4.6	0	0	0	0	0	unclear	low risk	low risk	low risk	low risk	low risk
245	Naber	2009	antimicrobial agents and chemotherapy	Intravenous Doripenem at 500 Milligrams versus Levofloxacin at 250 Milligrams, with an Option To Switch to Oral Therapy, for Treatment of Complicated Lower Urinary Tract Infection and Pyelonephritis	microbiologic cure	percentage	both	0	1	1	0	1	1	1	1	0	0	327	259	0.856269113149847	0.825545171339564	280	230	321	251	265	221	two sided 95%	10	1	-5.6	7.6	-1.3	-8	5.5	1	1	0	0	0	low risk	low risk	high risk	low risk	high risk	low risk
246	Breedt	2005	antimicrobial agents and chemotherapy	Safety and Efficacy of Tigecycline in Treatment of Skin and Skin Structure Infections: Results of a Double-Blind Phase 3 Comparison Study with Vancomycin-Aztreonam	clinical response	percentage	both	0	1	1	0	1	1	0	1	0	1	261	220	0.854406130268199	0.822393822393822	223	200	259	225	213	201	two sided 95%	15	-2.6	-9	3.8	-4.7	-10.2	0.8	0	0	0	0	0	unclear	unclear	low risk	low risk	low risk	low risk
26	Bowen	2014	lancet	Short-course oral co-trimoxazole versus intramuscular benzathine benzylpenicillin for impetigo in a highly endemic region: an open-label, randomised, controlled, non-inferiority trial	treatment success based on photo	percentage	ITT.or.mITT	0	1	0	0	1	1	1	1	1	0	334	283	0.92814371257485	0.935897435897436	310	264	156	133	146	124	two sided 95%	10	-0.5	-7.3	6.2	0.2	-5.6	6.1	0	0	0	0	0	low risk	low risk	high risk	low risk	low risk	low risk
27	Chen	2016	american journal of gastroenterology	Rescue Therapy for Helicobacter pylori Eradication: A Randomized Non-Inferiority Trial of Amoxicillin or Tetracycline in Bismuth Quadruple Therapy	eradication rate	percentage	NA	1	1	0	1	1	1	1	1	0	0	156	138	0.91025641025641	0.82051282051282	142	133	156	136	128	122	two sided 95%	10	1.3	-4.8	7.4	-1.7	-6.2	2.9	1	1	0	0	0	low risk	low risk	high risk	low risk	high risk	low risk
29	Zhong	2015	lancet infectious diseases	Ceftaroline fosamil versus ceftriaxone for the treatment of Asian patients with community-acquired pneumonia: a randomised, controlled, double-blind, phase 3, non-inferiority with nested superiority trial	clinical cure	percentage	PP	0	1	0	0	1	1	0	1	1	0	381	305	0.677165354330709	0.628272251308901	258	217	382	256	240	178	two sided 95%	10	13	6.8	19.2	9.9	2.8	17.1	0	0	0	0	0	low risk	unclear	low risk	low risk	high risk	low risk
30	Stahlgren	2019	british medical journal	Penicillin V four times daily for five days versus three times daily for 10 days in patients with pharyngotonsillitis caused by group A streptococci: randomised controlled, open label, non-inferiority study	clinical cure	percentage	PP	0	1	0	0	1	1	1	1	1	0	212	190	0.952830188679245	0.928571428571429	202	181	210	197	195	182	two sided 95%	10	-4.2	-9.9	1.5	-3.7	-9.7	2.2	1	0	0	0	1	low risk	low risk	high risk	high risk	low risk	low risk
31	Chandra	2008	surgical infections	Cefoperazone-Sulbactam for treatment of intra-abdominal infections: Results from a randomized, parallel group study in India	clinical success	percentage	NA	0	1	0	0	1	1	1	1	0	0	154	134	0.883116883116883	0.868421052631579	136	125	152	118	132	108	two sided 95%	12.5	10.1	2	18.3	10.1	2.1	18.1	0	0	0	0	0	unclear	unclear	high risk	high risk	low risk	low risk
33	Pullman	2017	journal of antimicrobial chemotherapy	Efficacy and safety of delafloxacin compared with vancomycin plus aztreonam for acute bacterial skin and skin structure infections: a Phase 3, double-blind, randomized study	early clinical response	percentage	ITT.or.mITT	1	0	0	0	1	1	1	0	0	0	331	259	0.88821752265861	0.90273556231003	294	250	329	266	297	257	two sided 95%	10	-2.6	-8.78	3.57	-1.5	-7.2	4.18	1	1	0	0	0	low risk	low risk	low risk	low risk	high risk	low risk
34	Wagenlehner	2015	lancet	Ceftolozane-tazobactam compared with levofl oxacin in the treatment of complicated urinary-tract infections, including pyelonephritis: a randomised, double-blind, phase 3 trial (ASPECT-cUTI)	composite cure	percentage	ITT.or.mITT	0	1	0	0	1	1	1	1	0	0	398	306	0.85678391959799	0.878109452736318	341	284	402	275	353	266	two sided 95%	10	8.5	2.3	14.6	8	2	14	1	1	0	0	0	low risk	low risk	low risk	low risk	low risk	low risk
38	Gerding	2019	lancet infectious diseases	Cadazolid for the treatment of Clostridium difficile infection: results of two double-blind, placebo-controlled, non-inferiority, randomised phase 3 trials	clinical cure	percentage	both	0	1	0	0	0	0	0	0	0	0	302	253	0.933774834437086	0.905660377358491	282	247	318	271	288	264	two sided 95%	10	-1.4	-7.2	4.3	-4.1	-9.2	1	1	1	0	0	0	low risk	unclear	low risk	low risk	low risk	low risk
38	Gerding	2019	lancet infectious diseases	Cadazolid for the treatment of Clostridium difficile infection: results of two double-blind, placebo-controlled, non-inferiority, randomised phase 3 trials	clinical cure	percentage	both	0	1	0	0	0	0	0	0	0	0	290	235	0.851724137931035	0.86046511627907	247	214	301	258	259	237	two sided 95%	10	-4.1	-9.2	1	-4.9	-10.4	0.6	1	1	0	0	0	low risk	unclear	low risk	low risk	low risk	low risk
39	Paul	2015	british medical journal	Trimethoprim-sulfamethoxazole versus vancomycin for severe infections caused by meticillin resistant Staphylococcus aureus: randomised controlled trial	clinical failure	percentage	ITT.or.mITT	1	0	0	0	0	0	1	0	0	0	135	84	0.814814814814815	0.82051282051282	110	73	117	85	96	70	two sided 95%	15	-11	-21.5	1.2	7	NA	NA	0	0	0	0	0	low risk	low risk	high risk	high risk	low risk	low risk
4	Chosidow	2005	dermatology	Cloxacillin versus Pristinamycin for Superficial Pyodermas: A Randomized, Open-Label, Non-Inferiority Study	clinical cure	percentage	both	1	0	0	0	0	1	0	0	0	0	171	138	0.947368421052632	0.914110429447853	162	133	163	135	149	127	two sided 95%	15	-2.1	-10.4	6.2	-3.1	-11.3	5.1	0	0	0	0	0	low risk	low risk	high risk	high risk	low risk	low risk
40	Nathan	2005	lancet	Ceftriaxone as effective as long-acting chloramphenicol in short-course treatment of meningococcal meningitis during epidemics: a randomised non-inferiority study	treatment failure	percentage	both	0	0	0	0	1	1	0	0	0	1	247	225	0.647773279352227	0.578125	160	152	256	234	148	140	two sided 90%	10	-0.3	-4.5	3.8	0.4	-3.8	4.6	0	0	0	0	0	low risk	low risk	high risk	high risk	low risk	high risk
41	Rhee	2015	international journal of copd	Zabofloxacin versus moxifloxacin in patients with COPD exacerbation: a multicenter, double-blind, double-dummy, randomized, controlled, Phase III, non-inferiority trial	clinical cure	percentage	PP	0	1	0	0	1	1	0	1	1	0	175	135	0.817142857142857	0.784431137724551	143	124	167	129	131	113	two sided 95%	10	-0.1	-9	8.8	0.4	-7.7	8.6	0	0	0	0	0	low risk	unclear	low risk	low risk	low risk	low risk
42	Llor	2017	atencion primaria	Efficacy of high doses of penicillin versus amoxicillin in the treatment of uncomplicated community acquired pneumonia in adults. A non-inferiority controlled clinical trial	clinical cure	percentage	NA	0	1	1	0	1	1	0	0	1	1	14	10	0.785714285714286	1	11	10	25	25	25	25	two sided 95%	15	-28.6	-58.1	-7.3	-9.1	-41.3	6.4	0	0	0	0	0	low risk	unclear	low risk	low risk	low risk	low risk
43	Xu	2016	journal of antimicrobial chemotherapy	Ertapenem versus piperacillin/tazobactam for diabetic foot infections in China: a Phase 3, multicentre, randomized, double-blind, active-controlled, non-inferiority trial	clinical response	percentage	both	0	1	1	0	1	1	1	1	0	1	267	237	0.820224719101124	0.842105263157895	219	205	266	241	224	218	two sided 95%	15	-1.9	-7.3	3.3	-3.8	-8.3	0	1	1	0	0	0	low risk	low risk	low risk	low risk	low risk	low risk
45	Dryden	2016	journal of antimicrobial chemotherapy	A Phase III, randomized, controlled, non-inferiority trial of ceftaroline fosamil 600 mg every 8 h versus vancomycin plus aztreonam in patients with complicated skin and soft tissue infection with systemic inflammatory response or underlying comorbidities	clinical cure	percentage	both	0	1	0	0	1	1	0	0	0	1	506	396	0.780632411067194	0.827450980392157	395	342	255	202	211	180	two sided 95%	10	-0.95	-6.9	5.41	1.27	-4.32	7.48	0	0	0	0	0	low risk	low risk	low risk	low risk	low risk	low risk
46	Ren	2017	international urology nephrology	Treatment of complicated urinary tract infection and acute pyelonephritis by short_course intravenous levofloxacin (750 mg/day) or conventional intravenous/oral levofloxacin (500 mg/day): prospective, open_label, randomized, controlled, multicenter, non_inferiority clinical trial	clinical success	percentage	NA	0	1	0	0	1	1	1	1	0	0	159	142	0.911949685534591	0.917721518987342	145	131	158	142	145	135	two sided 95%	15	0.56	-6.16	7.29	2.76	-3.58	9.09	1	0	0	0	1	unclear	unclear	high risk	high risk	high risk	low risk
47	Heystek	2009	international journal of std & aids	A randomized double-blind comparison of moxifloxacin and doxycycline/metronidazole/ciprofloxacin in the treatment of acute, uncomplicated pelvic inflammatory disease	clinical success	percentage	PP	0	1	0	0	1	1	1	0	0	0	343	264	0.676384839650146	0.619631901840491	232	224	326	250	202	198	two sided 95%	10	0.3	-5.8	6.9	1.4	-4.5	1.6	1	1	0	0	0	unclear	unclear	low risk	low risk	high risk	low risk
48	Bocquet	2012	pediatrics	Randomized Trial of Oral Versus Sequential IV/Oral Antibiotic for Acute Pyelonephritis in Children	renal scarring	percentage	NA	0	1	1	1	1	1	0	1	1	0	61	36	0.852459016393443	0.758620689655172	52	36	58	32	44	32	two sided 95%	10	3.8	-13.9	21.6	-3.5	-21.7	14.7	0	0	0	0	0	low risk	unclear	high risk	high risk	high risk	high risk
5	Harbarth	2015	journal of antimicrobial chemotherapy	Randomized non-inferiority trial to compare trimethoprim/sulfamethoxazole plus rifampicin versus linezolid for the treatment of MRSA infection	clinical resolution	percentage	NA	1	0	0	0	1	0	1	1	0	0	75	59	0.786666666666667	0.88	59	52	75	56	66	54	two sided 95%	20	4	-9.7	17.6	6.3	-6.8	19.2	1	1	0	0	0	low risk	low risk	high risk	high risk	high risk	low risk
50	Bartacek	2009	international journal of tuberculous lung disease	Comparison of a four-drug fi xed-dose combination regimen with a single tablet regimen in smear-positive pulmonary tuberculosis	microbiologic cure	percentage	NA	1	0	0	0	1	1	1	0	0	1	582	468	0.707903780068729	0.731369150779896	412	404	577	477	422	416	two sided 95%	10	-2.26	-6.72	2.21	-0.51	-2.27	1.23	1	1	0	0	0	low risk	low risk	high risk	high risk	high risk	low risk
52	Torres	2018	lancet infectious diseases	Ceftazidime-avibactam versus meropenem in nosocomial pneumonia, including ventilator-associated pneumonia (REPROVE): a randomised, double-blind, phase 3 non-inferiority trial	clinical cure	percentage	both	0	0	1	0	1	1	1	1	0	0	401	245	0.640897755610973	0.922693266832918	257	199	401	270	370	211	two sided 95%	12.5	-4.2	-10.76	2.46	-0.7	-7.86	6.39	0	0	0	0	0	low risk	low risk	low risk	low risk	low risk	low risk
53	Gyssens	2011	journal of antimicrobial chemotherapy	A randomized trial of the efficacy and safety of sequential intravenous/oral moxifloxacin monotherapy versus intravenous piperacillin/tazobactam followed by oral amoxicillin/clavulanate for complicated skin and skin structure infections	clnical success	percentage	PP	0	1	0	0	1	1	1	1	0	0	426	350	0.847417840375587	0.814323607427056	361	320	377	350	307	275	two sided 95%	10	1.25	-3.8	6.3	-0.72	-5.3	3.9	0	0	0	0	0	low risk	low risk	low risk	low risk	low risk	low risk
54	Zhao	2016	journal of thoracic disease	A randomized, open, multicenter clinical study on the short course of intravenous infusion of 750 mg of levofloxacin and the sequential standard course of intravenous infusion/oral administration of 500 mg of levofloxacin for treatment of community-acquired pneumonia	clinical cure or improvement	percentage	ITT.or.mITT	0	1	0	1	1	1	1	1	0	0	221	202	0.941176470588235	0.964757709251101	208	195	227	214	219	210	two sided 95%	10	-2.87	-7.64	1.9	-2.14	-6.35	2.07	0	0	0	0	0	unclear	unclear	high risk	high risk	low risk	low risk
55	Tanaseanu	2009	bmc pulmonary medicine	Efficacy and safety of tigecycline versus levofloxacin for community-acquired pneumonia	clinical response	percentage	both	0	1	1	0	1	1	1	1	0	0	203	170	0.70935960591133	0.68	144	128	200	163	136	116	two sided 95%	15	2	-5.5	9.6	3.6	-4.5	11.8	0	0	0	0	0	low risk	low risk	unclear	unclear	low risk	low risk
56	Towfigh	2009	clinical microbiology and infection	A multicentre, open-label, randomized comparative study of tigecycline versus ceftriaxone sodium plus metronidazole for the treatment of hospitalized subjects with complicated intra-abdominal infections	clinical response	percentage	ITT.or.mITT	0	1	1	0	1	1	1	1	0	0	228	145	0.828947368421053	0.85	189	133	220	155	187	139	two sided 95%	15	-7	-15.8	1.08	-4	-13.1	5.1	0	0	0	0	0	low risk	unclear	high risk	high risk	low risk	low risk
57	Yakovlev	2006	european journal of clinical microbiology and infectious diseases	Ertapenem versus cefepime for initial empirical treatment of pneumonia acquired in skilled-care facilities or in hospitals outside the intensive care unit	clinical response	percentage	PP	0	1	1	0	1	0	0	1	0	1	144	101	0.645833333333333	0.698630136986301	93	80	146	109	102	89	two sided 95%	15	4.1	-6.7	15	1.3	-9.4	11.8	0	1	0	0	0	low risk	unclear	low risk	low risk	low risk	low risk
59	Nakane	2015	journal of infection and chemotherapy	Cefozopran, meropenem, or imipenemecilastatin compared with cefepime as empirical therapy in febrile neutropenic adult patients: A multicenter prospective randomized trial	clinical response	percentage	PP	0	0	1	1	1	1	1	0	0	1	95	54	0.947368421052632	0.913978494623656	90	54	93	56	85	56	two sided 95%	10	NA	NA	NA	NA	NA	NA	0	0	0	0	0	unclear	unclear	high risk	high risk	low risk	high risk
59	Nakane	2015	journal of infection and chemotherapy	Cefozopran, meropenem, or imipenemecilastatin compared with cefepime as empirical therapy in febrile neutropenic adult patients: A multicenter prospective randomized trial	clinical response	percentage	PP	0	0	1	1	1	1	1	0	0	1	94	63	0.936170212765957	0.913978494623656	88	63	93	56	85	56	two sided 95%	10	NA	NA	NA	NA	NA	NA	0	0	0	0	0	unclear	unclear	high risk	high risk	low risk	high risk
59	Nakane	2015	journal of infection and chemotherapy	Cefozopran, meropenem, or imipenemecilastatin compared with cefepime as empirical therapy in febrile neutropenic adult patients: A multicenter prospective randomized trial	clinical response	percentage	PP	0	0	1	1	1	1	1	0	0	1	94	60	0.978723404255319	0.913978494623656	92	60	93	56	85	56	two sided 95%	10	NA	NA	NA	NA	NA	NA	0	0	0	0	0	unclear	unclear	high risk	high risk	low risk	high risk
6	Brack	2012	pediatric blood cancer	First-Day Step-Down to Oral Outpatient Treatment Versus Continued Standard Treatment in Children With Cancer and Low-Risk Fever in Neutropenia. A Randomized Controlled Trial Within the Multicenter SPOG 2003 FN Study	resolution of infection without recurrence or modification of antimicrobial therapy or adverse effects	percentage	ITT.or.mITT	1	0	0	0	1	1	0	0	0	0	27	23	0.925925925925926	0.911764705882353	25	23	34	26	31	23	one sided 95%	10	8.7	-9.4	NA	18	0.4	NA	0	0	0	0	0	unclear	low risk	high risk	high risk	low risk	low risk
60	Waele	2013	international journal of antimicrobial agents	Randomised clinical trial of moxifloxacin versus ertapenem in complicated intra-abdominal infections: results of the PROMISE study	clinical success	percentage	PP	0	1	0	1	1	1	1	1	1	0	408	334	0.862745098039216	0.88974358974359	352	315	390	339	347	324	two sided 95%	10	-5	-9.9	0	-3.9	-7.9	0.4	0	0	0	0	0	unclear	low risk	low risk	low risk	high risk	high risk
61	Namias	2007	surgical infections	Randomized, Multicenter, Double-Blind Study of Efficacy, Safety, and Tolerability of Intravenous Ertapenem versus Piperacillin/Tazobactam in Treatment of Complicated Intra-Abdominal Infections in Hospitalized Adults	clinical cure	percentage	PP	0	1	1	0	1	1	1	1	0	1	189	119	0.650793650793651	0.577540106951872	123	122	187	114	108	107	two sided 95%	15	2.3	-7.5	12	0.3	-9.6	10.5	1	1	0	0	0	unclear	unclear	low risk	low risk	high risk	low risk
62	Lora Tamayo	2016	international journal of antimicrobial agents	Short- versus long-duration levofloxacin plus rifampicin for acute staphylococcal prosthetic joint infection managed with implant retention: a randomised clinical trial	clinical cure	percentage	both	1	0	0	0	1	1	1	1	0	0	30	22	0.8	0.606060606060606	24	22	33	19	20	19	two sided 95%	15	15.7	-7.8	39.2	-3.3	-18.3	11.7	0	0	0	0	0	unclear	unclear	high risk	high risk	high risk	low risk
63	Ibrahim	2019	lancet infectious diseases	Efficacy and safety of intravenous ceftriaxone at home versus intravenous flucloxacillin in hospital for children with cellulitis (CHOICE): a single-centre, open-label, randomised, controlled, non-inferiority trial	treatment failure	percentage	NA	1	0	0	0	1	1	0	0	1	0	93	91	0.956989247311828	0.957894736842105	89	88	95	88	91	84	two sided 95%	15	5.3	-0.8	11.3	6.5	0.7	12.4	0	0	0	0	0	low risk	unclear	high risk	high risk	low risk	low risk
66	Solomkin	2009	international journal of antimicrobial agents	Moxifloxacin is non-inferior to combination therapy with ceftriaxone plus metronidazole in patients with community-origin complicated intra-abdominal infections	clinical success	percentage	PP	0	0	0	0	1	0	1	1	0	0	180	157	0.966666666666667	0.94475138121547	174	157	181	165	171	165	two sided 95%	15	-4	-10.7	1.9	-6.3	-11.7	-1.7	0	0	0	0	0	unclear	unclear	low risk	low risk	low risk	low risk
69	Lv	2017	antimicrobial agents and chemotherapy	Efficacy and Safety of Tedizolid Phosphate versus Linezolid in a Randomized Phase 3 Trial in Patients with Acute Bacterial Skin and Skin Structure Infection	early clinical response	percentage	ITT.or.mITT	1	1	1	0	1	1	0	1	0	0	300	226	0.73	0.775167785234899	219	198	298	238	231	216	two sided 95%	10	-4.6	-11.2	2.2	-2.1	-7.4	3.2	1	1	0	0	0	unclear	unclear	low risk	low risk	high risk	low risk
7	Goyal	2018	lancet	Amoxicillin_clavulanate versus azithromycin for respiratory exacerbations in children with bronchiectasis (BEST-2): a multicentre, double-blind, non-inferiority, randomised controlled trial	resolution of exacerbation based on phone interview	percentage	PP	1	0	0	0	1	1	1	0	0	0	82	63	0.890243902439024	0.896907216494845	73	61	97	75	87	73	two sided 95%	20	-0.5	-12.9	11.9	-0.3	-11.8	11.1	1	1	0	0	0	low risk	low risk	low risk	low risk	low risk	low risk
70	Yuan	2018	journal of microbiology, immunology and infection	Safety and efficacy of oral nemonoxacin versus levofloxacin in treatment of community-acquired pneumonia: A phase 3, multicenter, randomized, double-blind, double-dummy, active-controlled, non-inferiority trial	clinical cure	percentage	ITT.or.mITT	0	1	1	1	1	1	1	1	0	0	328	300	0.929878048780488	0.91875	305	290	160	143	147	138	two sided 95%	10	0.9	-3.8	5.5	1.2	-3.4	5.8	1	1	0	0	0	low risk	low risk	low risk	low risk	low risk	low risk
72	Liou	2018	journal of antimicrobial chemotherapy	14 day sequential therapy versus 10 day bismuth quadruple therapy containing high-dose esomeprazole in the first-line and second-line treatment of Helicobacter pylori: a multicentre, non-inferiority, randomized trial	eradication	percentage	ITT.or.mITT	1	0	0	0	1	1	1	1	0	0	310	283	0.958064516129032	0.935483870967742	297	279	310	284	290	277	two sided 95%	5	-0.3	-4.7	4.4	-1.6	-5.2	2	0	0	0	0	0	low risk	low risk	high risk	high risk	low risk	low risk
73	Aseffa	2016	plos one	Efficacy and Safety of �Fixed Dose� versus �Loose� Drug Regimens for Treatment of Pulmonary Tuberculosis in Two High TBBurden African Countries: A Randomized Controlled Trial	microbiologic cure	percentage	ITT.or.mITT	0	1	1	0	1	0	1	1	0	0	459	398	0.790849673202614	0.765591397849462	363	359	465	396	356	345	one sided 95%	4	1.55	-2.22	5.32	2	0.13	3.8	1	1	0	0	0	low risk	low risk	high risk	low risk	high risk	low risk
78	File	2001	journal of antimicrobial chemotherapy	Efficacy and safety of gemifloxacin in the treatment of community-acquired pneumonia: a randomized, double-blind comparison with trovafloxacin	clinical success	percentage	PP	1	0	0	0	0	0	1	0	0	0	290	254	0.744827586206897	0.736654804270463	216	203	281	228	207	186	two sided 95%	10	6.4	0.5	12.4	4.1	-1.1	9.3	0	0	0	0	0	unclear	unclear	low risk	low risk	low risk	low risk
79	Harris	2018	jama	Effect of Piperacillin-Tazobactam vs Meropenem on 30-Day Mortality for Patients With E coli or Klebsiella pneumoniae Bloodstream Infection and Ceftriaxone Resistance A Randomized Clinical Trial	mortality	percentage	ITT.or.mITT	0	1	0	0	1	1	1	0	1	0	187	164	0.909090909090909	0.973821989528796	170	152	191	184	186	179	one sided 97.5%	5	-8.6	-14.5	NA	-6.8	-12.8	NA	1	0	0	1	0	low risk	low risk	high risk	high risk	low risk	low risk
8	Bernard	2002	british medical journal	Oral pristinamycin versus standard penicillin regimen to treat erysipelas in adults: randomised, non_inferiority, open trial	clinical cure	percentage	NA	1	0	0	0	1	1	1	1	0	0	138	90	0.739130434782609	0.68	102	83	150	79	102	68	not used	10	12	1.7	NA	14.7	3.3	NA	0	0	0	0	0	low risk	low risk	high risk	high risk	low risk	low risk
82	Aliberti	2017	pulmonary pharmacology & therapeutics	Individualizing duration of antibiotic therapy in community-acquired pneumonia	early failure	percentage	ITT.or.mITT	1	0	0	0	0	0	1	0	0	0	125	111	0.648	1	81	75	135	125	135	125	one sided 95%	5	-3.8	NA	NA	0	NA	NA	0	0	0	0	0	unclear	low risk	high risk	high risk	high risk	high risk
83	Giusti	2016	journal of chronic obstructive pulmonary disease	Prulifloxacin vs Levofloxacin for Exacerbation of COPD after Failure of Other Antibiotics	therapeutic success	percentage	both	1	0	0	0	1	0	1	1	0	0	128	119	0.9609375	0.953846153846154	123	116	130	126	124	123	not used	15	3.7	NA	NA	4.5	NA	NA	0	0	0	0	0	unclear	unclear	low risk	high risk	high risk	high risk
87	Oliva	2005	bmc infectious diseases	A multicenter trial of the efficacy and safety of tigecycline versus imipenem/cilastatin in patients with complicated intra-abdominal infections	clinical cure	percentage	both	0	1	1	0	1	1	1	1	0	0	309	227	0.799352750809062	0.817307692307692	247	199	312	244	255	210	two sided 95%	15	-4.3	-11	2.5	-1.7	-8.4	5.1	0	0	0	0	0	unclear	unclear	low risk	low risk	low risk	low risk
88	Judlin	2010	general gynaecology	Efficacy and safety of moxifloxacin in uncomplicated pelvic inflammatory disease: the MONALISA study	clinical response	percentage	PP	1	0	0	0	1	1	1	1	1	0	228	163	0.850877192982456	0.818965517241379	194	152	232	171	190	155	two sided 95%	15	-2.2	-10.1	5.9	-3.2	-10.7	4.9	0	0	0	0	0	low risk	low risk	low risk	low risk	low risk	low risk
89	Zhang	2015	gut	Bismuth, lansoprazole, amoxicillin and metronidazole or clarithromycin as first-line Helicobacter pylori therapy	eradication	percentage	NA	1	1	0	1	0	0	1	0	0	0	108	96	0.898148148148148	0.91588785046729	97	94	107	95	98	93	two sided 95%	10	0.1	-7	7.2	2	-2.7	6.7	1	1	0	0	0	low risk	low risk	high risk	high risk	low risk	low risk
9	Liu	2019	antimicrobial agents and chemotherapy	Randomized Noninferiority Trial of Cefoperazone-Sulbactam versus Cefepime in the Treatment of Hospital-Acquired and Healthcare-Associated Pneumonia	clinical success	percentage	NA	0	0	0	0	1	0	1	1	0	0	71	62	0.929577464788732	0.975903614457831	66	54	83	70	81	64	two sided 95%	20	3	-9	15	2.8	-11.4	17	0	0	0	0	0	unclear	low risk	high risk	low risk	high risk	high risk
90	Ross	2006	sexually transmitted infections	Moxifloxacin versus ofloxacin plus metronidazole in uncomplicated pelvic inflammatory disease: results of a multicentre, double blind, randomised trial	clinical resolution	percentage	PP	0	1	0	1	1	1	1	1	1	0	378	286	0.727513227513228	0.796143250688705	275	248	363	300	289	262	two sided 95%	10	-6.9	-12.3	-0.9	-0.5	-5.7	4	1	1	0	0	0	unclear	unclear	low risk	low risk	low risk	low risk
92	Nicholson	2012	international journal of antimicrobial agents	A randomised, double-blind trial comparing ceftobiprole medocaril with ceftriaxone with or without linezolid for the treatment of patients with community-acquired pneumonia requiring hospitalisation	clinical cure	percentage	both	1	0	0	0	1	1	1	1	0	0	314	240	0.735668789808917	0.734567901234568	231	200	324	257	238	208	two sided 95%	10	-2.9	-9.3	3.6	-0.8	-6.9	5.3	0	0	0	0	0	unclear	unclear	unclear	unclear	low risk	low risk
94	Wilson	2012	european respiratory journal	Moxifloxacin versus amoxicillin/clavulanic acid in outpatient acute exacerbations of COPD: MAESTRAL results	clinical failure	percentage	PP	0	1	0	1	1	1	1	1	0	0	677	539	0.794682422451994	0.767407407407407	538	427	675	529	518	404	two sided 95%	6	1.2	-3.03	5.5	1.4	-3.83	5.89	1	1	0	0	0	low risk	low risk	low risk	low risk	low risk	low risk
97	Rob	2019	clinical microbiology and infection	Gentamicin 240 mg plus azithromycin 2 g vs. ceftriaxone 500 mg plus azithromycin 2 g for treatment of rectal and pharyngeal gonorrhoea: a randomized controlled trial	microbiologic eradication	percentage	NA	1	0	0	0	1	1	0	1	0	0	73	72	0.986301369863014	0.986111111111111	72	72	72	71	71	71	two sided 95%	7	0.02	-6.1	6.2	0	-5.1	5.1	0	0	0	0	0	low risk	low risk	high risk	high risk	low risk	low risk
99	Petitpretz	2007	international journal of antimicrobial agents	Levofloxacin 500 mg once daily versus cefuroxime 250 mg twice daily in patients with acute exacerbations of chronic obstructive bronchitis: clinical efficacy and exacerbation-free interval	clinical cure	percentage	PP	0	1	1	0	1	1	0	0	0	0	289	273	0.896193771626298	0.871621621621622	259	245	296	273	258	242	two sided 95%	10	2.3	-1.8	6.2	0.8	-3.2	4.8	0	0	0	0	0	unclear	unclear	high risk	high risk	high risk	low risk
